# Supplementary material for: SAMJ: fast image annotation on ImageJ/Fiji via segment anything model
Source: Nat Commun. 2026 Jun 18;17:5402. doi: 10.1038/s41467-026-71752-x (PMC13279790; doi:10.1038/s41467-026-71752-x)
Supplement: Supplementary file 4 — Source Data [file 41467_2026_71752_MOESM4_ESM.xlsx]

## Sheet: Table1_review_annotation_tools
Table1 review annotation tools
Tool/Plugin	Platform	Release	Last Update	AI Assistance	Annotation	Programming Language
MicroSAM	Napari	2023	2025-03-01	Yes (SAM fine-tune)	Polygons; BBox; Points	Python
QuPath Ext. SAM	QuPath	2023	2024-09-01	Yes (SAM2)	AutoMask; BBox; Poitns	Python
Napari Plugin of SAM	Napari	2023	2023-04-01	Yes (SAM1)	BBox; Points	Python
Napari Plugin of SAM2	Napari	2024	2024-09-01	Yes (SAM2)	BBox; Points	Python
AnnotatorJ	Fiji	2020	2020-10-01	Yes (CNN)	Instance; Semantic; BBox	Java
Labkit	Fiji	2022	2024-10-01	Yes (Random Forest; SAM1,2)	Pixel Classification	Java
Qualitative Annotations	Fiji	2020	2021-04-01	Yes (CNN)	One or Multiple ROI	Python
SAMJ	Fiji	2025	2025-04-01	Yes (SAM1,2)	BBox; Points	Java

## Sheet: Table2_benchmark_general_featur
Table2 benchmark general features
Software	One-Click	CPU	GPU	Models
	Installation	Support	Support	Available
SAMJ	YES	YES	NO	SAM2 Tiny
	YES	YES	NO	SAM2 Small
	YES	YES	NO	SAM2 Large
	YES	YES	NO	EfficientSAM
	YES	YES	NO	EfficientViTSAM-L2
Micro-SAM	NO	Slow	YES	SAM Base
	NO	Slow	YES	SAM Base Light
	NO	Slow	YES	SAM Base LM fine-tuned
	NO	Slow	YES	SAM Large LM fine-tuned
	NO	Slow	YES	SAM Large EM fine-tuned
	NO	YES	YES	MobileSAM
	NO	YES	YES	MobileSAM LM fine-tuned
	NO	YES	YES	MobileSAM EM fine-tuned
QuPath--SAM	NO	NO	YES	SAM Huge LM fine-tuned
	NO	NO	YES	SAM Huge EM fine-tuned
	NO	Slow	YES	SAM Huge
	NO	Slow	YES	SAM Large
	NO	Slow	YES	SAM Base
	NO	YES	YES	MobileSAM
	NO	YES	YES	SAM2 Tiny
	NO	YES	YES	SAM2 Small
	NO	YES	YES	SAM2 Base Plus
	NO	YES	YES	SAM2 Large

## Sheet: Table3_benchmark_times
Table3 benchmark times
Software	Model	Load time (s)	Annotation time (s)
SAMJ	SAM2 Tiny	1.91	0.06
	SAM2 Small	2.00	0.07
	SAM2 Large	3.56	0.07
	EfficientSAM	2.69	0.08
	EfficientViTSAM-L2	1.37	0.08
Micro--SAM	MobileSAM LM	2.27	0.04
	MobileSAM EM	1.98	0.03
	SAM Base LM	8.65	0.05
	SAM Base EM	8.38	0.07
	SAM Large LM	26.03	0.06
	SAM Large EM	25.03	0.05
	SAM Huge	39.39	0.04
QuPathSAM	SAM2 Tiny	NA	0.31
	SAM2 Small LM	NA	0.32
	SAM2 Base Plus EM	NA	0.58
	MobileSAM LM	NA	0.25
	SAM Huge EM	NA	Only GPU
	SAM Huge LM	NA	Only GPU

## Sheet: Table4_benchmark_iou
Table4 benchmark iou
Software	Model
		C	C	B	C	N	C	M	M
SAMJ	SAM2 Tiny (points)	0.64	0.35	0.36	0.57	0.66	0.45	0.79	0.69
	SAM2 Tiny (rect)	0.77	0.74	0.74	0.84	0.81	0.72	0.88	0.82
	SAM2 Small (points)	0.63	0.35	0.36	0.57	0.67	0.42	0.82	0.71
	SAM2 Small (rect)	0.77	0.73	0.74	0.84	0.82	0.73	0.88	0.82
	SAM2 Large (points)	0.66	0.37	0.42	0.60	0.70	0.43	0.82	0.73
	SAM2 Large (rect)	0.78	0.74	0.73	0.84	0.81	0.72	0.88	0.82
	EfficientSAM (points)	0.63	0.40	0.39	0.55	0.68	0.42	0.69	0.70
	EfficientSAM (rect)	0.74	0.69	0.68	0.81	0.77	0.62	0.87	0.79
	EfficientViTSAM-L2 (points)	0.69	0.50	0.41	0.61	0.71	0.47	0.82	0.73
	EfficientViTSAM-L2 (rect)	0.80	0.77	0.76	0.86	0.85	0.76	0.90	0.86
Micro-SAM	MobileSAM LM (points)	0.69	0.60	0.60	0.77	0.75	0.66	0.33	0.65
	MobileSAM LM (rect)	0.82	0.80	0.76	0.85	0.84	0.80	0.77	0.84
	MobileSAM EM (points)	0.48	0.47	0.40	0.60	0.67	0.56	0.39	0.76
	MobileSAM EM (rect)	0.62	0.71	0.62	0.78	0.87	0.77	0.79	0.87
	SAM Base LM (points)	0.74	0.69	0.70	0.82	0.74	0.70	0.46	0.69
	SAM Base LM (rect)	0.85	0.83	0.82	0.89	0.84	0.82	0.79	0.84
	SAM Base EM (points)	0.58	0.49	0.38	0.58	0.64	0.53	0.53	0.81
	SAM Base EM (rect)	0.77	0.71	0.65	0.76	0.84	0.78	0.80	0.88
	SAM Large LM (points)	0.77	0.71	0.74	0.83	0.75	0.71	0.49	0.69
	SAM Large LM (rect)	0.86	0.83	0.83	0.89	0.84	0.83	0.78	0.84
	SAM Large EM (points)	0.57	0.50	0.41	0.57	0.62	0.53	0.59	0.82
	SAM Large EM (rect)	0.76	0.69	0.63	0.75	0.84	0.78	0.78	0.89
	SAM Huge (points)	0.64	0.28	0.30	0.55	0.64	0.35	0.44	0.70
	SAM Huge (rect)	0.76	0.69	0.62	0.75	0.79	0.59	0.71	0.82
QuPath--SAM	SAM2 Tiny (points)	0.57	0.29	0.32	0.57	0.28	0.36	0.41	0.75
	SAM2 Tiny (rect)	0.74	0.71	0.65	0.78	0.72	0.62	0.65	0.84
	SAM2 Small (points)	0.56	0.32	0.32	0.55	0.25	0.34	0.42	0.70
	SAM2 Small (rect)	0.76	0.68	0.64	0.77	0.75	0.65	0.65	0.84
	SAM2 Base+ (points)	0.59	0.40	0.31	0.55	0.25	0.38	0.42	0.59
	SAM2 Base (rect)	0.75	0.70	0.63	0.76	0.71	0.64	0.65	0.84
	MobileSAM (points)	0.47	0.25	0.31	0.54	0.20	0.27	0.25	0.51
	MobileSAM (rect)	0.71	0.62	0.61	0.73	0.68	0.57	0.64	0.77
	SAM Huge LM (points)	0.66	0.69	0.70	0.77	0.45	0.53	0.29	0.67
	SAM Huge LM (rect)	0.75	0.80	0.81	0.87	0.68	0.64	0.69	0.73
	SAM Huge EM (points)	0.59	0.45	0.46	0.56	0.48	0.51	0.46	0.81
	SAM Huge EM (rect)	0.74	0.65	0.70	0.72	0.63	0.68	0.71	0.80

## Sheet: Table5_samj_model_times
Table5 SAMJ models times
	Model Size (MB)	Time to encode (seconds)	In SAMJ
SAM-2 Tiny	148.7	1.14	Yes
SAM-2 Small	175.8	1.39	Yes
SAM-2 Large	856.4	5.59	Yes
EfficientSAM	105.7	3.19	Yes
EfficientViTSAM-l2	245.7	0.74	Yes
SAM Base	375.0	15	No
SAM Large	1191.64	15	No
SAM Huge	2445.74	15	No

## Sheet: Table6_bbox_analysis
Table6 bbox analysis
S[table-format=1.3]	500x500	1000x1000	2000x2000	3000x3000	4000x4000
Object: 26x26	0.808	0.828	0.828	0.828	0.828
Object: 52x52	0.927	0.930	0.930	0.930	0.930
Object: 78x78	0.956	0.944	0.933	0.933	0.933
Object: 104x104	0.953	0.959	0.929	0.929	0.929
Object: 130x130	0.968	0.958	0.932	0.920	0.920
Object: 156x156	0.967	0.969	0.927	0.903	0.903
Object: 182x182	0.969	0.974	0.936	0.912	0.873
Object: 208x208	0.969	0.977	0.929	0.892	0.871
Object: 234x234	0.975	0.970	0.957	0.921	0.868
Object: 260x260	0.611	0.976	0.946	0.898	0.879
Object: 286x286	0.612	0.978	0.940	0.911	0.898
Object: 312x312	0.542	0.972	0.954	0.907	0.888
Object: 338x338	0.429	0.976	0.951	0.922	0.910
Object: 364x364	0.566	0.969	0.965	0.979	0.899
Object: 390x390	0.974	0.979	0.976	0.919	0.913
Object: 416x416	0.000	0.976	0.974	0.903	0.891
Object: 442x442	0.459	0.983	0.976	0.931	0.907
